# Supplementary material for: Crisis of confidence averted: Impairment of exercise economy and performance in elite race walkers by ketogenic low carbohydrate, high fat (LCHF) diet is reproducible
Source: PLoS One. 2020 Jun 4;15(6):e0234027. doi: 10.1371/journal.pone.0234027 (PMC7272074; doi:10.1371/journal.pone.0234027)
Supplement: S1 Table — (XLSX) [file pone.0234027.s001.xlsx]

## Sheet: VO2max_data
Subject	Diet	Time	BM (kg)	V02 max (ml/kg/min)	V02 max (L/min)
s45	HCHO	Pre	57.58	55	3.17
s46	HCHO	Pre	66.98	60.15	4.03
s49	HCHO	Pre	65.14	66.72	4.35
s50	HCHO	Pre	74.06	55.99	4.15
s62	HCHO	Pre	76.26	58.84	4.49
s63	HCHO	Pre	52.24	55.39	2.89
s64	HCHO	Pre	52.68	58.07	3.06
s65	HCHO	Pre	61.52	50.98	3.14
s40	LCHF	Pre	68	66.76	4.54
s41	LCHF	Pre	61.76	68.3	4.22
s42	LCHF	Pre	72.63	62.38	4.53
s43	LCHF	Pre	69.67	60.75	4.23
s53	LCHF	Pre	71.98	62.16	4.47
s54	LCHF	Pre	78.74	61.06	4.81
s55	LCHF	Pre	66.96	52.19	3.49
s56	LCHF	Pre	51.48	53.64	2.76
s58	LCHF	Pre	61.06	62.46	3.81
s67	LCHF	Pre	63.45	63.65	4.04
s47	PCHO	Pre	79.32	61.39	4.87
s48	PCHO	Pre	70.18	54.58	3.83
s51	PCHO	Pre	45.56	57.38	2.61
s52	PCHO	Pre	58.34	62.31	3.64
s59	PCHO	Pre	62.04	56.44	3.5
s60	PCHO	Pre	65.28	57.25	3.74
s61	PCHO	Pre	66.52	63.09	4.2
s66	PCHO	Pre	57.02	55.78	3.18
s45	HCHO	Post	57.64	55.35	3.19
s46	HCHO	Post	66.32	58.24	3.86
s49	HCHO	Post	64.11	66.4	4.26
s50	HCHO	Post	72.04	59.56	4.29
s62	HCHO	Post	73.92	56.32	4.16
s63	HCHO	Post	52.14	59.68	3.11
s64	HCHO	Post	51.65	58.88	3.04
s65	HCHO	Post	61.46	52.32	3.22
s40	LCHF	Post	65.48	67.82	4.44
s41	LCHF	Post	60.14	71.02	4.27
s42	LCHF	Post	70	64.92	4.54
s43	LCHF	Post	64.9	60.02	3.9
s53	LCHF	Post	67.34	58.77	3.96
s54	LCHF	Post	74.48	64.43	4.8
s55	LCHF	Post	64.46	61.63	3.97
s56	LCHF	Post	48.5	59.12	2.87
s58	LCHF	Post	59.8	62.7	3.75
s67	LCHF	Post	63.38	65.93	4.18
s47	PCHO	Post	78.03	57.63	4.48
s48	PCHO	Post	69.16	56.46	3.9
s51	PCHO	Post	44.86	60.44	2.71
s52	PCHO	Post	57.28	64.94	3.72
s59	PCHO	Post	61.28	64.47	3.95
s60	PCHO	Post	62.54	55.09	3.45
s61	PCHO	Post	64.1	61.95	3.97
s66	PCHO	Post	57.58	58.14	3.35

## Sheet: Economy_data
Subject	Age	Sex	BM	Diet	Time	Stage	Glucose	Ketones	Lactate	RPE	HR	CHO	Fat	VO2 (ml)	VO2 (perc)	RER	VO2max.baseline	VO2 (L)
s45	25.3	M	57.58	HCHO	Pre	Stage 1	4.6	0.2	3.5	11	150	2.46285	0.172329	37.81	68.7455	0.95	55	2.18
s46	26.2	M	66.98	HCHO	Pre	Stage 1	5	0.1	1.9	9	158	2.10574	0.593759	41.2	68.4954	0.87	60.15	2.76
s49	24.8	M	65.14	HCHO	Pre	Stage 1	4.8	0.1	1.4	11	139	2.32126	0.568604	44.01	65.9622	0.88	66.72	2.87
s50	30.6	M	74.06	HCHO	Pre	Stage 1	5.6	0.1	3.1	12	135	2.70948	0.663702	45.27	80.8537	0.88	55.99	3.35
s62	18.1	M	76.26	HCHO	Pre	Stage 1	5.5	0.1	3.3	11	148	2.76453	0.503787	40.29	68.4738	0.9	58.84	3.07
s63	25.9	F	52.24	HCHO	Pre	Stage 1	5.1	0.2	3.1	8	145	1.03538	0.582349	37.16	67.0879	0.82	55.39	1.94
s64	28.3	F	52.68	HCHO	Pre	Stage 1	4.8	0.1	1.2	9		1.3962	0.518232	39.39	67.8319	0.85	58.07	2.08
s65	25	F	61.52	HCHO	Pre	Stage 1	5.3	0.2	1.6	7	138	0.77792	0.588192	28.67	56.2377	0.8	50.98	1.76
s40	25.1	M	68	LCHF	Pre	Stage 1	4.8	0.2	0.9	9	149	1.85744	0.790495	43.65	65.3789	0.84	66.76	2.97
s41	31.3	M	61.76	LCHF	Pre	Stage 1	4.3	0.2	1.4	12	138	2.46737	0.449634	44.36	64.9488	0.9	68.3	2.74
s42	30.3	M	72.63	LCHF	Pre	Stage 1	5.2	0.1	1.1	10	144	1.49282	0.970601	42.09	67.4735	0.81	62.38	3.06
s43	30.4	M	69.67	LCHF	Pre	Stage 1	5.1	0.1	1.5	9	124	1.89292	0.702603	40.53	66.716	0.85	60.75	2.82
s53	29.1	F	71.98	LCHF	Pre	Stage 1	4.7	0.1	2.5	11	147	2.09393	0.677849	40.69	65.4601	0.86	62.16	2.92
s54	31.9	M	78.74	LCHF	Pre	Stage 1	5.4	0.3	1.6	7		1.77188	0.996598	42.11	68.965	0.82	61.06	3.32
s55	21.4	M	66.96	LCHF	Pre	Stage 1	5.3	0.1	2.6	8	152	2.18822	0.398763	36.32	69.5919	0.9	52.19	2.43
s56	30.7	F	51.48	LCHF	Pre	Stage 1	5.2	0.1	1.6	11	148	1.24775	0.403924	33.8	63.0127	0.86	53.64	1.74
s58	29.7	M	61.06	LCHF	Pre	Stage 1	5.1	0.2	1	10	130	0.770258	0.974632	41.44	66.3465	0.77	62.46	2.53
s67	29.7	M	63.45	LCHF	Pre	Stage 1	5.7	0.2	1.4	7	151	2.17441	0.61312	44.84	70.4478	0.87	63.65	2.85
s47	26.9	M	79.32	PCHO	Pre	Stage 1	4.7	0.1	0.9	7	130	1.63433	0.798539	35.57	57.941	0.83	61.39	2.82
s48	20.3	M	70.18	PCHO	Pre	Stage 1	5.9	0.2	3	11	145	2.62378	0.556008	43.78	80.2125	0.89	54.58	3.07
s51	30.5	F	45.56	PCHO	Pre	Stage 1	5.5	0.2	2	11		0.7006	0.73644	43.88	76.4726	0.78	57.38	2
s52	24	F	58.34	PCHO	Pre	Stage 1	4.5	0.2	1.3	9	158	1.38949	0.515741	35.53	57.0213	0.85	62.31	2.07
s59	24.9	M	62.04	PCHO	Pre	Stage 1	5.4	0.2	1.9	10	146	1.88597	0.610528	42.47	75.2481	0.86	56.44	2.63
s60	25.1	M	65.28	PCHO	Pre	Stage 1	5.3	0.3	1.9	7	148	0.785481	0.993893	39.5	68.9956	0.77	57.25	2.58
s61	25.6	M	66.52	PCHO	Pre	Stage 1	4.8	0.2	1.1	6	149	1.2155	0.91905	41.51	65.7949	0.8	63.09	2.75
s66	32.6	F	57.02	PCHO	Pre	Stage 1	4.6	0.2	1.8	8	130	0.385078	0.758842	31.8	57.0097	0.75	55.78	1.81
s45	25.3	M	57.58	HCHO	Pre	Stage 2	4.8	0.2	2.9	11	162	3.20409	0.0268644	42.37	77.0364	0.99	55	2.44
s46	26.2	M	66.98	HCHO	Pre	Stage 2	4.9	0.1	1.7	12	172	3.31138	0.360693	47.63	79.1854	0.93	60.15	3.19
s49	24.8	M	65.14	HCHO	Pre	Stage 2	4.8	0.1	1.4	13	152	3.38404	0.368608	50.03	74.985	0.93	66.72	3.26
s50	30.6	M	74.06	HCHO	Pre	Stage 2	5.6	0.1	7.1	13	146	3.38793	0.526582	48.31	86.2833	0.91	55.99	3.58
s62	18.1	M	76.26	HCHO	Pre	Stage 2	5.6	0.1	3.5	13	160	3.60203	0.392353	45.45	77.2434	0.93	58.84	3.47
s63	25.9	F	52.24	HCHO	Pre	Stage 2	5.1	0.2	2.2	11	157	1.69375	0.477589	42.47	76.6745	0.87	55.39	2.22
s64	28.3	F	52.68	HCHO	Pre	Stage 2	5	0.1	1.2	12		2.13875	0.332423	42.89	73.8591	0.91	58.07	2.26
s65	25	F	61.52	HCHO	Pre	Stage 2	5.6	0.1	1.5	8	152	1.24603	0.608815	34.9	68.4582	0.83	50.98	2.15
s40	25.1	M	68	LCHF	Pre	Stage 2	4.7	0.1	2.2	11	164	2.82889	0.599474	48.71	72.9577	0.89	66.76	3.31
s41	31.3	M	61.76	LCHF	Pre	Stage 2	3.9	0.1	1.4	13	150	3.34252	0.364085	52.11	76.2958	0.93	68.3	3.22
s42	30.3	M	72.63	LCHF	Pre	Stage 2	5.1	0.1	1.3	12	158	2.67795	0.755106	48.35	77.5088	0.87	62.38	3.51
s43	30.4	M	69.67	LCHF	Pre	Stage 2	4.5	0.1	1.7	9	138	2.93563	0.534966	46.8	77.037	0.9	60.75	3.26
s53	29.1	F	71.98	LCHF	Pre	Stage 2	5.3	0.1	2.1	12	157	2.85453	0.604907	46.39	74.63	0.89	62.16	3.34
s54	31.9	M	78.74	LCHF	Pre	Stage 2	5.8	0.2	1.7	8		2.27646	0.968822	46.19	75.6469	0.84	61.06	3.64
s55	21.4	M	66.96	LCHF	Pre	Stage 2	5.8	0.1	2.6	11	163	2.9792	0.324511	42.8	82.008	0.93	52.19	2.87
s56	30.7	F	51.48	LCHF	Pre	Stage 2	4.9	0.1	2.2	11	162	1.76058	0.373087	40.07	74.7017	0.89	53.64	2.06
s58	29.7	M	61.06	LCHF	Pre	Stage 2	5.1	0.2	1.3	11	150	1.37574	0.894476	46.23	74.0154	0.81	62.46	2.82
s67	29.7	M	63.45	LCHF	Pre	Stage 2	5.4	0.3	1.9	8	158	2.94315	0.45745	49.06	77.0778	0.91	63.65	3.11
s47	26.9	M	79.32	PCHO	Pre	Stage 2	4.9	0.1	0.9	11	144	3.04369	0.554658	42.61	69.4087	0.9	61.39	3.38
s48	20.3	M	70.18	PCHO	Pre	Stage 2	6.3	0.2	3.4	13	162	3.42557	0.373131	47	86.1121	0.93	54.58	3.3
s51	30.5	F	45.56	PCHO	Pre	Stage 2	5.7	0.2	2	12		1.37588	0.585552	48.31	84.1931	0.84	57.38	2.2
s52	24	F	58.34	PCHO	Pre	Stage 2	4.5	0.2	0.9	9	171	1.83578	0.594278	43.96	70.5505	0.86	62.31	2.56
s59	24.9	M	62.04	PCHO	Pre	Stage 2	4.5	0.2	2.3	12	163	2.98652	0.391541	48.45	85.8434	0.92	56.44	3.01
s60	25.1	M	65.28	PCHO	Pre	Stage 2	5.3	0.3	1.7	8	161	2.12979	0.689456	45.49	79.4585	0.86	57.25	2.97
s61	25.6	M	66.52	PCHO	Pre	Stage 2	4.9	0.3	1.1	8	162	1.40114	1.05941	47.84	75.8282	0.8	63.09	3.17
s66	32.6	F	57.02	PCHO	Pre	Stage 2	4.6	0.2	0.9	10	149	1.24603	0.608815	37.65	67.4973	0.83	55.78	2.15
s45	25.3	M	57.58	HCHO	Pre	Stage 3	4.8	0.2	5.2	13	173	3.61116	0.0302775	45	81.8182	0.99	55	2.6
s46	26.2	M	66.98	HCHO	Pre	Stage 3	4.9	0.1	2.5	14	188	4.44822	0.0983502	52.41	87.1322	0.98	60.15	3.51
s49	24.8	M	65.14	HCHO	Pre	Stage 3	4.4	0.1	2.5	15	167	4.54961	0.100592	55.06	82.524	0.98	66.72	3.59
s50	30.6	M	74.06	HCHO	Pre	Stage 3	5.8	0.1	5.5	14	157	5.32728	0	52.98	94.624	1	55.99	3.92
s62	18.1	M	76.26	HCHO	Pre	Stage 3	5.8	0.1	4.1	15	169	4.5143	0.238234	50.3	85.4861	0.96	58.84	3.84
s63	25.9	F	52.24	HCHO	Pre	Stage 3	5.5	0.2	3	13	170	2.99778	0.158202	48.88	88.247	0.96	55.39	2.55
s64	28.3	F	52.68	HCHO	Pre	Stage 3	5.3	0.1	1.8	13		2.33748	0.363312	46.82	80.6268	0.91	58.07	2.47
s65	25	F	61.52	HCHO	Pre	Stage 3	5.2	0.2	1.8	10	167	1.81582	0.512009	38.68	75.8729	0.87	50.98	2.38
s40	25.1	M	68	LCHF	Pre	Stage 3	4.7	0.2	1.7	13	172	3.46364	0.538349	54.29	81.3154	0.91	66.76	3.66
s41	31.3	M	61.76	LCHF	Pre	Stage 3	4.6	0.1	2.3	14	159	3.93153	0.275094	56.41	82.5915	0.95	68.3	3.48
s42	30.3	M	72.63	LCHF	Pre	Stage 3	5.3	0.1	2.8	14	169	3.71916	0.578064	54.09	86.7105	0.91	62.38	3.93
s43	30.4	M	69.67	LCHF	Pre	Stage 3	4.8	0.1	2.2	9	150	3.562	0.466987	51.54	84.8395	0.92	60.75	3.59
s53	29.1	F	71.98	LCHF	Pre	Stage 3	4.6	0.1	2.4	13	171	3.67114	0.481296	51.39	82.6737	0.92	62.16	3.7
s54	31.9	M	78.74	LCHF	Pre	Stage 3	5.6	0.2	2.3	10		3.66504	0.667887	51.73	84.7199	0.9	61.06	4.07
s55	21.4	M	66.96	LCHF	Pre	Stage 3	4.9	0.1	3	12	172	4.12329	0.0345714	46.83	89.7298	0.99	52.19	3.14
s56	30.7	F	51.48	LCHF	Pre	Stage 3	4.3	0.1	2.7	12	175	2.52549	0.22382	45.27	84.396	0.94	53.64	2.33
s58	29.7	M	61.06	LCHF	Pre	Stage 3	4.7	0.2	1.4	12	162	2.25169	0.72892	51.46	82.3887	0.86	62.46	3.14
s67	29.7	M	63.45	LCHF	Pre	Stage 3	5.8	0.2	3.1	9	169	4.11629	0.151751	53.08	83.3936	0.97	63.65	3.37
s47	26.9	M	79.32	PCHO	Pre	Stage 3	4.4	0.1	1.3	12	153	4.10798	0.364067	47.75	77.7814	0.94	61.39	3.79
s48	20.3	M	70.18	PCHO	Pre	Stage 3	6.8	0.2	5.4	15	173	4.8924	0	51.29	93.9722	1	54.58	3.6
s51	30.5	F	45.56	PCHO	Pre	Stage 3	5.1	0.2	3.6	13		2.15219	0.392199	52.52	91.5301	0.9	57.38	2.39
s52	24	F	58.34	PCHO	Pre	Stage 3	4.5	0.1	2.3	12	180	2.79173	0.433916	50.53	81.0945	0.91	62.31	2.95
s59	24.9	M	62.04	PCHO	Pre	Stage 3	4.6	0.2	2.7	16	176	3.8207	0.20163	52.34	92.7356	0.96	56.44	3.25
s60	25.1	M	65.28	PCHO	Pre	Stage 3	5.1	0.2	2.1	9	176	3.28418	0.430565	50.77	88.6812	0.92	57.25	3.31
s61	25.6	M	66.52	PCHO	Pre	Stage 3	5.2	0.3	1.6	11	173	3.02568	0.551376	50.74	80.4248	0.9	63.09	3.36
s66	32.6	F	57.02	PCHO	Pre	Stage 3	5.8	0.2	1.1	12	162	1.72104	0.557136	42.13	75.5289	0.86	55.78	2.4
s45	25.3	M	57.58	HCHO	Pre	Stage 4	4.8	0.1	6.5	13	179	4.09059	0	52.33	95.1455	1	55	3.01
s46	26.2	M	66.98	HCHO	Pre	Stage 4	5.9	0.1	3.5	15	194	4.91579	0.0412161	55.89	92.9177	0.99	60.15	3.74
s49	24.8	M	65.14	HCHO	Pre	Stage 4	4.8	0.2	3.9	17	176	5.35446	0	60.56	90.7674	1	66.72	3.94
s50	30.6	M	74.06	HCHO	Pre	Stage 4	5.9	0.2	11.1	15	164	5.63985	0	55.99	100	1	55.99	4.15
s62	18.1	M	76.26	HCHO	Pre	Stage 4	5.7	0.1	5.1	16	185	5.54472	0	53.56	91.0265	1	58.84	4.08
s63	25.9	F	52.24	HCHO	Pre	Stage 4	5.9	0.2	4.8	15	172	3.72366	0	52.43	94.6561	1	55.39	2.74
s64	28.3	F	52.68	HCHO	Pre	Stage 4	4.9	0.1	2.6	15		2.71863	0.356419	51.95	89.461	0.92	58.07	2.74
s65	25	F	61.52	HCHO	Pre	Stage 4	5.7	0.1	3.2	12	177	3.54699	0	42.43	83.2287	1	50.98	2.61
s40	25.1	M	68	LCHF	Pre	Stage 4	4.7	0.2	3.1	15	179	4.98352	0.183722	60.02	89.8978	0.97	66.76	4.08
s41	31.3	M	61.76	LCHF	Pre	Stage 4	4.7	0.2	2.6	17	160	4.65099	0.102833	59.48	87.0864	0.98	68.3	3.67
s42	30.3	M	72.63	LCHF	Pre	Stage 4	5.1	0.2	3.8	15	173	5.01981	0.264911	58.86	94.3572	0.96	62.38	4.27
s43	30.4	M	69.67	LCHF	Pre	Stage 4	5.1	0.2	3.8	12	161	4.46728	0.235752	54.5	89.7119	0.96	60.75	3.8
s53	29.1	F	71.98	LCHF	Pre	Stage 4	5.2	0.1	3.7	16	174	4.5416	0.317781	55.91	89.9453	0.95	62.16	4.02
s54	31.9	M	78.74	LCHF	Pre	Stage 4	5.6	0.2	4.8	13		4.76916	0.422664	55.91	91.5657	0.94	61.06	4.4
s55	21.4	M	66.96	LCHF	Pre	Stage 4	5	0.1	4.1	14	178	4.60701	0	50.67	97.0876	1	52.19	3.39
s56	30.7	F	51.48	LCHF	Pre	Stage 4	4.7	0.1	3.9	13	184	3.20627	0.0708906	49.15	91.6294	0.98	53.64	2.53
s58	29.7	M	61.06	LCHF	Pre	Stage 4	5.3	0.1	2.7	14	173	3.23652	0.503048	56	89.6574	0.91	62.46	3.42
s67	29.7	M	63.45	LCHF	Pre	Stage 4	5.9	0.2	6.3	11	174	4.98753	0	57.83	90.8562	1	63.65	3.67
s47	26.9	M	79.32	PCHO	Pre	Stage 4	4.7	0.1	1.9	15	159	5.47584	0.0459117	52.58	85.6491	0.99	61.39	4.17
s48	20.3	M	70.18	PCHO	Pre	Stage 4	8.2	0.2	8.6	17	179	5.10984	0	53.6	98.2045	1	54.58	3.76
s51	30.5	F	45.56	PCHO	Pre	Stage 4	6.8	0.1	6.5	15		3.12691	0.115277	56.17	97.8913	0.97	57.38	2.56
s52	24	F	58.34	PCHO	Pre	Stage 4	4.6	0.2	5.3	14	192	4.00636	0.147698	56.23	90.2423	0.97	62.31	3.28
s59	24.9	M	62.04	PCHO	Pre	Stage 4	4.7	0.3	3.3	18	183	4.72824	0	56.08	99.3622	1	56.44	3.48
s60	25.1	M	65.28	PCHO	Pre	Stage 4	5.3	0.2	3.2	12	179	3.93153	0.275094	53.24	92.9956	0.95	57.25	3.48
s61	25.6	M	66.52	PCHO	Pre	Stage 4	5	0.2	2.6	15	180	3.99959	0.354461	55.65	88.2073	0.94	63.09	3.69
s66	32.6	F	57.02	PCHO	Pre	Stage 4	5.1	0.3	1.6	13	169	1.9913	0.561489	45.82	82.1441	0.87	55.78	2.61
s45	25.3	M	57.58	HCHO	Pre	Stage Max	7.8	0.1	8.8		185			55		1.04	55	3.17
s46	26.2	M	66.98	HCHO	Pre	Stage Max	7.6	0.1	7		202			60.15		1.06	60.15	4.03
s49	24.8	M	65.14	HCHO	Pre	Stage Max	5.3	0.2	11.8		183			66.72		1.08	66.72	4.35
s50	30.6	M	74.06	HCHO	Pre	Stage Max	5.9	0.2	11.1		164			55.99		1.07	55.99	4.15
s62	18.1	M	76.26	HCHO	Pre	Stage Max	8.8	0.1	8.8		185			58.84		1.03	58.84	4.49
s63	25.9	F	52.24	HCHO	Pre	Stage Max	7.6	0.2	7.9		178			55.39		1.03	55.39	2.89
s64	28.3	F	52.68	HCHO	Pre	Stage Max	8.8	0.1	7					58.07		1.05	58.07	3.06
s65	25	F	61.52	HCHO	Pre	Stage Max	11.1	0.1	13.1		195			50.98		1.14	50.98	3.14
s40	25.1	M	68	LCHF	Pre	Stage Max	7.7	0.1	9.5		190			66.7647		1.11	66.76	4.54
s41	31.3	M	61.76	LCHF	Pre	Stage Max	8.6	0.3	8.1		169			68.3		1.04	68.3	4.22
s42	30.3	M	72.63	LCHF	Pre	Stage Max	7.7	0.2	11.4		186			62.38		1.08	62.38	4.53
s43	30.4	M	69.67	LCHF	Pre	Stage Max	7	0.1	8.8		170			60.75		1.05	60.75	4.23
s53	29.1	F	71.98	LCHF	Pre	Stage Max	8.7	0.1	9.8		187			62.16		1.09	62.16	4.47
s54	31.9	M	78.74	LCHF	Pre	Stage Max	10	0.2	11.8		190			61.06		1.13	61.06	4.81
s55	21.4	M	66.96	LCHF	Pre	Stage Max	7.6	0.1	6.5		186			52.19		1.12	52.19	3.49
s56	30.7	F	51.48	LCHF	Pre	Stage Max	8	0.1	10.8		193			53.64		1.11	53.64	2.76
s58	29.7	M	61.06	LCHF	Pre	Stage Max	7	0.2	8.2		190			62.46			62.46	3.81
s67	29.7	M	63.45	LCHF	Pre	Stage Max	9.6	0.2	10.8		185			63.65		1.07	63.65	4.04
s47	26.9	M	79.32	PCHO	Pre	Stage Max	6.7	0.1	7.9		175			61.39		1.17	61.39	4.87
s48	20.3	M	70.18	PCHO	Pre	Stage Max	10.4	0.2	10.6		179			54.58		1.09	54.58	3.83
s51	30.5	F	45.56	PCHO	Pre	Stage Max	9.4	0.2	8.3					57.38		0.99	57.38	2.61
s52	24	F	58.34	PCHO	Pre	Stage Max	8.6	0.2	7.7		200			62.31		1.07	62.31	3.64
s59	24.9	M	62.04	PCHO	Pre	Stage Max	5.1	0.3	3.8		184			56.44		1.03	56.44	3.5
s60	25.1	M	65.28	PCHO	Pre	Stage Max	6.3	0.3	11.5		189			57.25		1.11	57.25	3.74
s61	25.6	M	66.52	PCHO	Pre	Stage Max	8.7	0.2	13.6		190			63.09		1.11	63.09	4.2
s66	32.6	F	57.02	PCHO	Pre	Stage Max	9.2	0.4	6.4		184			55.78		1.03	55.78	3.18
s45	25.3	M	57.58	HCHO	Post	Stage 1	4.5	0.1	1.2	11	144	1.7551	0.42992	37.72	68.1481	0.88	55	2.17
s46	26.2	M	66.98	HCHO	Post	Stage 1	4.5	0.2	1.3	10	148	1.73854	0.645298	39.1	67.136	0.85	60.15	2.59
s49	24.8	M	65.14	HCHO	Post	Stage 1	4.5	0.2	2.4	12	133	2.16678	0.610969	44.38	66.8373	0.87	66.72	2.84
s50	30.6	M	74.06	HCHO	Post	Stage 1	4.7	0.1	1.4	11	123	2.23735	0.724277	43.33	72.7502	0.86	55.99	3.12
s62	18.1	M	76.26	HCHO	Post	Stage 1	5.4	0.2	1	11	133	2.31937	0.653995	41.11	72.9936	0.87	58.84	3.04
s63	25.9	F	52.24	HCHO	Post	Stage 1	4.6	0.2	2.9	9	123	1.56401	0.331431	35.05	58.7299	0.89	55.39	1.83
s64	28.3	F	52.68	HCHO	Post	Stage 1	5.4	0.1	1.2	9	134	1.31565	0.488334	37.93	64.4192	0.85	58.07	1.96
s65	25	F	61.52	HCHO	Post	Stage 1	4.7	0.1	1.7	7	128	0.97944	0.478557	27.45	52.4656	0.83	50.98	1.69
s40	25.1	M	68	LCHF	Post	Stage 1	4.9	0.5	0.8	11	157	-0.04917	1.50281	45.5	67.0894	0.7	66.76	2.98
s41	31.3	M	61.76	LCHF	Post	Stage 1	4.2	0.8	2.5	13	145	0.760284	1.18259	48.96	68.9383	0.76	68.3	2.94
s42	30.3	M	72.63	LCHF	Post	Stage 1	6.3	0.6	1.4	12	151	0.236128	1.47668	44.84	69.0696	0.72	62.38	3.14
s43	30.4	M	69.67	LCHF	Post	Stage 1	4.8	0.5	1.3	11	141	0.081593	1.35467	42.83	71.3595	0.71	60.75	2.78
s53	29.1	F	71.98	LCHF	Post	Stage 1	5.3	0.8	1.7	12	148	0.616975	1.21582	43.04	73.2346	0.75	62.16	2.9
s54	31.9	M	78.74	LCHF	Post	Stage 1	4.8	1.4	1.3	10	140	1.163	1.22249	44.52	69.0982	0.78	61.06	3.32
s55	21.4	M	66.96	LCHF	Post	Stage 1	6.2	0.4	1.6	9	165	0.470658	1.23025	43.69	70.8908	0.74	52.19	2.82
s56	30.7	F	51.48	LCHF	Post	Stage 1	4.8	1.7	1.4	11	152	-0.029865	0.912783	37.41	63.2781	0.7	53.64	1.81
s58	29.7	M	61.06	LCHF	Post	Stage 1	4.9	0.6	0.7	11	149	0.19176	1.19921	42.62	67.9745	0.72	62.46	2.55
s67	29.7	M	63.45	LCHF	Post	Stage 1	5.4	0.3	1	10	143	0.353466	1.32355	46.12	69.953	0.73	63.65	2.92
s47	26.9	M	79.32	PCHO	Post	Stage 1	5.1	0.2	1.3	7	122	1.20191	0.91911	35.09	61.1005	0.8	61.39	2.74
s48	20.3	M	70.18	PCHO	Post	Stage 1	4.8	0.2	2.2	11	135	2.32126	0.568604	41.43	73.3794	0.88	54.58	2.87
s51	30.5	F	45.56	PCHO	Post	Stage 1	5.6	0.1	1.8	11	138	0.80444	0.608244	40.51	67.0251	0.8	57.38	1.82
s52	24	F	58.34	PCHO	Post	Stage 1	5.2	0.2	2.1	8	151	1.01961	0.662927	36.49	56.1903	0.81	62.31	2.09
s59	24.9	M	62.04	PCHO	Post	Stage 1	4.7	0.1	2	9	128	1.50721	0.641446	39.34	61.0206	0.84	56.44	2.41
s60	25.1	M	65.28	PCHO	Post	Stage 1	4.7	0.1	2.2	9	140	1.12206	0.729537	36.82	66.8361	0.81	57.25	2.3
s61	25.6	M	66.52	PCHO	Post	Stage 1	4.4	0.1	1.7	7	142	1.57744	0.585503	36.7	59.2413	0.85	63.09	2.35
s66	32.6	F	57.02	PCHO	Post	Stage 1	4.2	0.1	2.1	9	126	1.69397	0.263291	31.15	53.5776	0.91	55.78	1.79
s45	25.3	M	57.58	HCHO	Post	Stage 2	4.7	0.1	2.8	13	156	2.33748	0.363312	42.85	77.4164	0.91	55	2.47
s46	26.2	M	66.98	HCHO	Post	Stage 2	4.5	0.1	1.8	14	157	2.7105	0.493941	45.31	77.7988	0.9	60.15	3.01
s49	24.8	M	65.14	HCHO	Post	Stage 2	4.2	0.2	1.9	13	150	3.37738	0.367883	50.75	76.4307	0.93	66.72	3.25
s50	30.6	M	74.06	HCHO	Post	Stage 2	4.3	0.1	1.7	13	133	3.5005	0.381294	46.81	78.593	0.93	55.99	3.37
s62	18.1	M	76.26	HCHO	Post	Stage 2	4.6	0.2	1.2	14	146	3.48	0.46	55.98	99.3963	0.92	58.84	3.5
s63	25.9	F	52.24	HCHO	Post	Stage 2	4.3	0.1	1.8	10	136	2.18931	0.238472	40.45	67.7782	0.93	55.39	2.11
s64	28.3	F	52.68	HCHO	Post	Stage 2	5.3	0.1	1.9	11	148	1.77208	0.43408	42.42	72.0448	0.88	58.07	2.19
s65	25	F	61.52	HCHO	Post	Stage 2	4.8	0.1	1.4	9	140	1.53521	0.432885	32.74	62.5765	0.87	50.98	2.01
s40	25.1	M	68	LCHF	Post	Stage 2	5.2	0.4	0.9	13	158	0.861138	1.33946	50.8	74.9042	0.76	66.76	3.33
s41	31.3	M	61.76	LCHF	Post	Stage 2	4.8	0.6	3.9	14	152	0.85338	1.32739	54.9	77.3022	0.76	68.3	3.3
s42	30.3	M	72.63	LCHF	Post	Stage 2	6.3	0.4	1.2	13	163	0.753135	1.48415	50.59	77.9267	0.75	62.38	3.54
s43	30.4	M	69.67	LCHF	Post	Stage 2	5.2	0.4	2	12	158	0.966403	1.22282	48.91	81.4895	0.77	60.75	3.17
s53	29.1	F	71.98	LCHF	Post	Stage 2	4.9	0.6	2.2	13	164	1.7879	1.0056	49.71	84.584	0.82	62.16	3.35
s54	31.9	M	78.74	LCHF	Post	Stage 2	5.7	1.2	4.8	12	148	0.810345	1.59688	51.14	79.373	0.75	61.06	3.81
s55	21.4	M	66.96	LCHF	Post	Stage 2	6.1	0.3	2.4	12	172	1.13497	1.19303	50.2	81.4538	0.78	52.19	3.24
s56	30.7	F	51.48	LCHF	Post	Stage 2	5	1.4	1.4	12	165	0.35576	0.929921	43.95	74.3403	0.74	53.64	2.13
s58	29.7	M	61.06	LCHF	Post	Stage 2	5.2	0.5	0.9	12	160	0.492355	1.28697	49.3	78.6284	0.74	62.46	2.95
s67	29.7	M	63.45	LCHF	Post	Stage 2	5.3	0.2	1.3	11	156	1.12831	1.18603	50.82	77.0818	0.78	63.65	3.22
s47	26.9	M	79.32	PCHO	Post	Stage 2	4.8	0.2	0.9	10	133	2.77644	0.69366	44.3	77.1374	0.88	61.39	3.46
s48	20.3	M	70.18	PCHO	Post	Stage 2	5	0.3	2.2	14	147	3.40345	0.301628	45.47	80.5349	0.94	54.58	3.14
s51	30.5	F	45.56	PCHO	Post	Stage 2	5.5	0.2	2.5	11	149	1.49908	0.485283	46.6	77.1013	0.86	57.38	2.09
s52	24	F	58.34	PCHO	Post	Stage 2	5.2	0.2	1.3	11	167	1.82143	0.589636	44.34	68.2784	0.86	62.31	2.54
s59	24.9	M	62.04	PCHO	Post	Stage 2	4	0.1	2	11	142	2.24846	0.550774	45.33	70.3118	0.88	56.44	2.78
s60	25.1	M	65.28	PCHO	Post	Stage 2	4.7	0.1	1.3	10	154	1.7261	0.734602	44.11	80.069	0.84	57.25	2.76
s61	25.6	M	66.52	PCHO	Post	Stage 2	4.1	0.1	1.4	9	155	2.29699	0.562661	44.28	71.477	0.88	63.09	2.84
s66	32.6	F	57.02	PCHO	Post	Stage 2	4.4	0.1	0.9	9	135	2.31599	0.162052	35.59	61.2143	0.95	55.78	2.05
s45	25.3	M	57.58	HCHO	Post	Stage 3	4.9	0.1	3.3	13	162	2.89401	0.25648	46.35	83.7398	0.94	55	2.67
s46	26.2	M	66.98	HCHO	Post	Stage 3	4.1	0.1	1.7	15	174	4.02055	0.212177	51.62	88.6332	0.96	60.15	3.42
s49	24.8	M	65.14	HCHO	Post	Stage 3	4.2	0.2	3.2	15	162	4.52706	0.100093	55.72	83.9157	0.98	66.72	3.57
s50	30.6	M	74.06	HCHO	Post	Stage 3	3.9	0.1	2.5	15	147	5.15358	-0.0227531	52.64	88.3815	1	55.99	3.79
s62	18.1	M	76.26	HCHO	Post	Stage 3	4.9	0.2	2.3	17	158	4.77949	0.105675	51.02	90.5895	0.98	58.84	3.77
s63	25.9	F	52.24	HCHO	Post	Stage 3	4.3	0.2	2.8	11	152	3.21593	0.0269637	46.97	78.7031	0.99	55.39	2.45
s64	28.3	F	52.68	HCHO	Post	Stage 3	5.1	0.2	2.1	12	153	2.21345	0.403362	47.59	80.8254	0.9	58.07	2.46
s65	25	F	61.52	HCHO	Post	Stage 3	5.8	0.2	2.2	12	157	2.06325	0.375991	37.28	71.2538	0.9	50.98	2.29
s40	25.1	M	68	LCHF	Post	Stage 3	5.1	0.4	1.2	14	163	1.7017	1.28667	58.73	86.5969	0.8	66.76	3.85
s41	31.3	M	61.76	LCHF	Post	Stage 3	5.6	0.4	5.5	17	160	1.78553	1.16092	60.8	85.6097	0.81	68.3	3.66
s42	30.3	M	72.63	LCHF	Post	Stage 3	6.9	0.5	2.6	15	171	2.16682	1.21873	57.89	89.1713	0.82	62.38	4.06
s43	30.4	M	69.67	LCHF	Post	Stage 3	4.6	0.4	2.2	12	168	1.8614	1.04695	53.74	89.5368	0.82	60.75	3.49
s53	29.1	F	71.98	LCHF	Post	Stage 3	5.3	0.6	2.6	15	175	2.1889	0.93156	52.94	90.08	0.84	62.16	3.5
s54	31.9	M	78.74	LCHF	Post	Stage 3	6.6	1.2	4.8	14	159	1.64402	1.45752	55.68	86.4194	0.79	61.06	4.15
s55	21.4	M	66.96	LCHF	Post	Stage 3	6.4	0.4	2.7	15	175	2.05161	1.00242	54.7	88.7555	0.83	52.19	3.54
s56	30.7	F	51.48	LCHF	Post	Stage 3	5.3	1.4	2	13	178	0.62064	0.965376	49.48	83.6942	0.76	53.64	2.4
s58	29.7	M	61.06	LCHF	Post	Stage 3	5.7	0.4	2.3	14	169	1.4365	1.08615	54	86.1244	0.8	62.46	3.25
s67	29.7	M	63.45	LCHF	Post	Stage 3	5.5	0.2	2.5	13	169	2.00813	0.98118	54.67	82.9213	0.83	63.65	3.46
s47	26.9	M	79.32	PCHO	Post	Stage 3	5.2	0.2	0.9	13	140	3.01763	0.65898	45.75	79.6622	0.89	61.39	3.57
s48	20.3	M	70.18	PCHO	Post	Stage 3	5.2	0.2	3.8	16	159	4.37218	0.096669	49.83	88.2572	0.98	54.58	3.45
s51	30.5	F	45.56	PCHO	Post	Stage 3	5.8	0.2	2.9	13	158	2.37258	0.258435	50.95	84.2985	0.93	57.38	2.29
s52	24	F	58.34	PCHO	Post	Stage 3	5.1	0.1	1.9	12	177	2.5554	0.541519	52.2	80.3819	0.89	62.31	2.99
s59	24.9	M	62.04	PCHO	Post	Stage 3	3.9	0.1	1.4	13	154	2.84761	0.37333	51.1	79.2617	0.92	56.44	2.87
s60	25.1	M	65.28	PCHO	Post	Stage 3	4.6	0.1	2.5	13	167	2.7015	0.4923	47.92	86.9849	0.9	57.25	3
s61	25.6	M	66.52	PCHO	Post	Stage 3	4.3	0.1	1.4	13	164	3.05598	0.400646	47.99	77.4657	0.92	63.09	3.08
s66	32.6	F	57.02	PCHO	Post	Stage 3	4.3	0.1	1.3	10	146	2.82155	0.104019	40.15	69.0574	0.97	55.78	2.31
s45	25.3	M	57.58	HCHO	Post	Stage 4	5	0.1	4.7	15	172	3.51778	0.129686	50	90.3342	0.97	55	2.88
s46	26.2	M	66.98	HCHO	Post	Stage 4	4.2	0.1	3.2	16	182	4.93317	-0.02	54.72	93.956	1	60.15	3.63
s49	24.8	M	65.14	HCHO	Post	Stage 4	4.3	0.2	4.6	17	170	5.26586	-0.02	60.44	91.0241	1	66.72	3.87
s50	30.6	M	74.06	HCHO	Post	Stage 4	4.9	0.1	4	17	155	5.53246	-0.02	56.51	94.8791	1	55.99	4.07
s62	18.1	M	76.26	HCHO	Post	Stage 4	5.4	0.2	3.2	18	167	5.53	-0.02	56.51	100.3	1	58.84	4.07
s63	25.9	F	52.24	HCHO	Post	Stage 4	4.8	0.2	6	12	160	3.63857	-0.02	51.35	86.0422	1	55.39	2.68
s64	28.3	F	52.68	HCHO	Post	Stage 4	5.6	0.1	3.1	14	166	2.64589	0.346883	51.63	87.6868	0.92	58.07	2.67
s65	25	F	61.52	HCHO	Post	Stage 4	5.8	0.2	2.5	13	165	2.54045	0.33306	41.66	79.6254	0.92	50.98	2.56
s40	25.1	M	68	LCHF	Post	Stage 4	5.3	0.3	2.1	17	169	2.51411	1.06996	61.45	90.6075	0.84	66.76	4.02
s41	31.3	M	61.76	LCHF	Post	Stage 4	6.3	0.4	9.5	18	163	2.23127	1.0902	63.98	90.0873	0.83	68.3	3.85
s42	30.3	M	72.63	LCHF	Post	Stage 4	5.9	0.4	4	18	177	3.46166	0.847954	61.01	93.9772	0.88	62.38	4.28
s43	30.4	M	69.67	LCHF	Post	Stage 4	4.9	0.3	3	15	177	3.01194	0.737791	57.38	95.6015	0.88	60.75	3.72
s53	29.1	F	71.98	LCHF	Post	Stage 4	6	0.6	5.1	18	182	4.11882	0.365028	56.39	95.9503	0.94	62.16	3.8
s54	31.9	M	78.74	LCHF	Post	Stage 4	6.5	1.1	11.1	16	167	3.01391	1.11868	60.34	93.652	0.85	61.06	4.49
s55	21.4	M	66.96	LCHF	Post	Stage 4	6.8	0.3	4.2	19	180	3.05726	0.748894	58.6	95.0836	0.88	52.19	3.78
s56	30.7	F	51.48	LCHF	Post	Stage 4	5.5	1.4	2.9	15	185	1.29495	0.841951	54.73	92.5744	0.81	53.64	2.65
s58	29.7	M	61.06	LCHF	Post	Stage 4	5.9	0.1	3.4	15	175	2.40307	0.891957	59.8662	95.4804	0.85	62.46	3.58
s67	29.7	M	63.45	LCHF	Post	Stage 4	6.3	0.3	4.4	15	176	2.53476	0.940835	59.58	90.3686	0.85	63.65	3.78
s47	26.9	M	79.32	PCHO	Post	Stage 4	5.3	0.1	1.5	15	148	4.62264	0.33255	52.7	91.7639	0.95	61.39	4.11
s48	20.3	M	70.18	PCHO	Post	Stage 4	5.5	0.3	9.3	17	166	4.94676	0	52.67	93.2873	1	54.58	3.64
s51	30.5	F	45.56	PCHO	Post	Stage 4	6.2	0.2	5.1	14	165	3.17627	0.0702273	55.87	92.4388	0.98	57.38	2.51
s52	24	F	58.34	PCHO	Post	Stage 4	5.1	0.1	3.9	14	184	4.15674	0.0919056	57.26	88.1737	0.98	62.31	3.28
s59	24.9	M	62.04	PCHO	Post	Stage 4	3.6	0.1	2.1	16	166	3.72665	0.196667	54.14	83.977	0.96	56.44	3.17
s60	25.1	M	65.28	PCHO	Post	Stage 4	4.8	0.1	3.3	14	175	3.80109	0.200595	51.7	93.8464	0.96	57.25	3.23
s61	25.6	M	66.52	PCHO	Post	Stage 4	4.2	0.1	2.4	15	176	4.15293	0.153102	53.01	85.569	0.97	63.09	3.4
s66	32.6	F	57.02	PCHO	Post	Stage 4	4.6	0.2	1.8	11	158	3.60135	-0.0159	46.06	79.2226	1	55.78	2.65
s45	25.3	M	57.58	HCHO	Post	Stage Max	7.7	0.1	6.9		184			55.35		1.07	55	3.19
s46	26.2	M	66.98	HCHO	Post	Stage Max	6.3	0.1	5.9		195			58.24		1.03	60.15	3.86
s49	24.8	M	65.14	HCHO	Post	Stage Max	6.3	0.2	12.5		177			66.4		1.08	66.72	4.26
s50	30.6	M	74.06	HCHO	Post	Stage Max	6.7	0.1	9.1		162			59.56		1.07	55.99	4.29
s62	18.1	M	76.26	HCHO	Post	Stage Max	8.1	0.2	5.5		180			56.32		1.09	58.84	4.16
s63	25.9	F	52.24	HCHO	Post	Stage Max	6.2	0.3	16.9		173			59.68		1.16	55.39	3.11
s64	28.3	F	52.68	HCHO	Post	Stage Max	7.6	0.1	10.9		181			58.88		1.05	58.07	3.04
s65	25	F	61.52	HCHO	Post	Stage Max	9.4	0.2	14.6		188			52.32		1.15	50.98	3.22
s40	25.1	M	68	LCHF	Post	Stage Max	7.2	0.4	4.5		186			67.82		0.91	66.76	4.44
s41	31.3	M	61.76	LCHF	Post	Stage Max	9.1	0.4	12.7		171			71.02		0.93	68.3	4.27
s42	30.3	M	72.63	LCHF	Post	Stage Max	8.3	0.4	5.6		183			64.92		0.91	62.38	4.54
s43	30.4	M	69.67	LCHF	Post	Stage Max	5.6	0.3	7		181			60.02		0.96	60.75	3.9
s53	29.1	F	71.98	LCHF	Post	Stage Max	7.5	0.5	7.2		185			58.77		0.97	62.16	3.96
s54	31.9	M	78.74	LCHF	Post	Stage Max	9.1	1.1	10.4		176			64.43		0.96	61.06	4.8
s55	21.4	M	66.96	LCHF	Post	Stage Max	9.7	0.4	5.8		191			61.63		0.92	52.19	3.97
s56	30.7	F	51.48	LCHF	Post	Stage Max	8.9	1.2	8.6		200			59.12		0.91	53.64	2.87
s58	29.7	M	61.06	LCHF	Post	Stage Max	6.9	0.4	8.6		184			62.7		0.92	62.46	3.75
s67	29.7	M	63.45	LCHF	Post	Stage Max	9.2	0.3	12.3		185			65.93		0.98	63.65	4.18
s47	26.9	M	79.32	PCHO	Post	Stage Max	8.6	0.2	11.2		166			57.43		1.11	61.39	4.48
s48	20.3	M	70.18	PCHO	Post	Stage Max	6.5	0.2	10.1		175			56.46		1.1	54.58	3.9
s51	30.5	F	45.56	PCHO	Post	Stage Max	8.2	0.1	14		179			60.44		1.1	57.38	2.71
s52	24	F	58.34	PCHO	Post	Stage Max	8.3	0.2	13.3		197			64.94		1.11	62.31	3.72
s59	24.9	M	62.04	PCHO	Post	Stage Max	3.6	0.1	5.6		186			64.47		1.04	56.44	3.95
s60	25.1	M	65.28	PCHO	Post	Stage Max	6.7	0.1	9.9		185			55.09		1.1	57.25	3.45
s61	25.6	M	66.52	PCHO	Post	Stage Max	6.3	0.1	14.1		186			61.95		1.11	63.09	3.97
s66	32.6	F	57.02	PCHO	Post	Stage Max	6	0.1	12.5		180			58.14		1.18	55.78	3.35

## Sheet: 10K race
Subject	Diet	Time	Race time	Race time (min)	RPE	Readiness	Effort
s40	LCHF	Baseline	00:40:40.290000	2440.29	19	7	95
s41	LCHF	Baseline	00:41:39.130000	2499.13	19	6	98
s42	LCHF	Baseline	00:41:57.240000	2517.24	17	6	100
s43	LCHF	Baseline	00:44:43.720000	2683.72	17	8	80
s45	HCHO	Baseline	00:41:56.800000	2516.81	17	1	100
s46	HCHO	Baseline	00:45:37.600000	2737.56	15	4	70
s48	PCHO	Baseline	00:46:17.360000	2777.36	18	4	90
s49	HCHO	Baseline	00:41:58.900000	2518.91	19	9	99
s50	HCHO	Baseline	00:44:18.500000	2658.53	15	5	85
s51	PCHO	Baseline	00:47:28.380000	2848.38	15	7	100
s52	PCHO	Baseline	00:46:33.470000	2793.47	18	4	95
s53	LCHF	Baseline	00:46:02.510000	2762.51	17	6	95
s54	LCHF	Baseline	00:43:35.790000	2615.79	18	2	100
s55	LCHF	Baseline	00:47:13.910000	2833.91	19	5	40
s56	LCHF	Baseline	00:46:25.610000	2785.61	15	6	90
s58	LCHF	Baseline	00:42:40.090000	2560.09	17	7	100
s59	PCHO	Baseline	00:45:04.470000	2704.47	19	3	45
s60	PCHO	Baseline	00:43:59.850000	2639.85	17	4	100
s61	PCHO	Baseline	00:44:09.270000	2649.27	18	6	90
s62	HCHO	Baseline	00:46:07.640000	2767.64	18	4	95
s63	HCHO	Baseline	00:52:25.820000	3145.82	17	4	80
s64	HCHO	Baseline	00:46:36.430000	2796.43	19	7	100
s65	HCHO	Baseline	00:49:40.950000	2980.95	19	5	70
s66	PCHO	Baseline	00:48:49.930000	2929.93	17	6	90
s67	LCHF	Baseline	00:41:04	2464
s40	LCHF	Post	00:41:52.900000	2512.92	19	7	100
s41	LCHF	Post	00:42:58.800000	2578.76	20	9	99
s42	LCHF	Post	00:42:36.600000	2556.55	18	8	95
s43	LCHF	Post	00:46:20.800000	2780.82	19	8	90
s45	HCHO	Post	00:41:15.200000	2475.23	18	5	100
s46	HCHO	Post	00:41:16.400000	2476.38	20	8	100
s48	PCHO	Post	00:42:57.300000	2577.31	16	8	80
s49	HCHO	Post	00:42:00.800000	2520.77	19	6	95
s50	HCHO	Post	00:41:44.900000	2504.91	20	7	100
s51	PCHO	Post	00:45:26.600000	2726.55	18	10	90
s52	PCHO	Post	00:45:29.100000	2729.06	19	7	98
s53	LCHF	Post	00:46:55.100000	2815.05	18	10	99
s54	LCHF	Post	00:46:31.600000	2791.58	17	1	90
s55	LCHF	Post	00:48:42.300000	2922.26	20	10	50
s56	LCHF	Post	00:45:52.600000	2752.62	14	8	85
s58	LCHF	Post	00:46:34.500000	2794.53	19	1	100
s59	PCHO	Post	00:42:29.900000	2549.93	19	7	85
s60	PCHO	Post	00:44:52.800000	2692.79	19	7	100
s61	PCHO	Post	00:43:10.100000	2590.08	18	6	95
s62	HCHO	Post	00:44:11.500000	2651.51	18	4	98
s63	HCHO	Post	00:46:24.900000	2784.85	17	8	90
s64	HCHO	Post	00:46:54.500000	2814.5	17	7	100
s65	HCHO	Post	00:47:06	2825.97	19	7	95
s66	PCHO	Post	00:50:49.500000	3049.53	9	1	0
s67	LCHF	Post	00:41:54.700000	2514.7	20	10	100

## Sheet: 20 km race
Subject number	DOB	Age (y.0)	Sex	Diet	Race	Time m:s	Time	20K.vs.R1	IAAF.20KPB	IAAF
s45	33086	25.3	M	HCHO	Baseline	00:41:56.800000	2516.81		1189	1049
s49	33242	24.8	M	HCHO	Baseline	00:41:58.900000	2518.91		1145	1048
s50	31135	30.6	M	HCHO	Baseline	00:44:18.500000	2658.53		1144	954
s62	35691	18.1	M	HCHO	Baseline	00:46:07.600000	2767.64		962	884
s64	31976	28.3	F	HCHO	Baseline	00:46:36.400000	2796.43		1089	1032
s65	33184	25	F	HCHO	Baseline	00:49:40.900000	2980.95		1072	930
s48	34887	20.3	M	PCHO	Baseline	00:46:17.400000	2777.36		1168	878
s52	33525	24	F	PCHO	Baseline	00:46:33.500000	2793.47		1145	1034
s59	33214	24.9	M	PCHO	Baseline	00:45:04.500000	2704.47		1053	924
s60	33145	25.1	M	PCHO	Baseline	00:43:59.900000	2639.85		1044	967
s66	30387	32.6	F	PCHO	Baseline	00:48:49.900000	2929.93		1103	958
s40	33144	25.1	M	LCHF	Baseline	00:40:40.300000	2440.29		1186	1102
s41	30879	31.3	M	LCHF	Baseline	00:41:39.100000	2499.13		1150	1061
s42	31227	30.3	M	LCHF	Baseline	00:41:57.200000	2517.24		1145	1048
s43	31189	30.4	M	LCHF	Baseline	00:44:43.700000	2683.72		1117	938
s54	30647	31.9	M	LCHF	Baseline	00:43:35.800000	2615.79		1070	982
s56	31079	30.7	F	LCHF	Baseline	00:46:25.600000	2785.61		1134	1038
s58	31457	29.7	M	LCHF	Baseline	00:42:40.100000	2560.09		1060	1019
s67	31457	29.7	M	LCHF	Baseline	00:41:04	2464		1160	1085
s45	33086	25.3	M	HCHO	Post	00:41:15.200000	2475.23		1189	1077
s49	33242	24.8	M	HCHO	Post	00:42:00.800000	2520.77		1145	1046
s50	31135	30.6	M	HCHO	Post	00:41:44.900000	2504.91		1144	1057
s62	35691	18.1	M	HCHO	Post	00:44:11.500000	2651.51		962	959
s64	31976	28.3	F	HCHO	Post	00:46:54.500000	2814.5		1089	1022
s65	33184	25	F	HCHO	Post	00:47:06	2825.97		1072	1015
s48	34887	20.3	M	PCHO	Post	00:42:57.300000	2577.31		1168	1010
s52	33525	24	F	PCHO	Post	00:45:29.100000	2729.06		1145	1071
s59	33214	24.9	M	PCHO	Post	00:42:29.900000	2549.93		1053	1027
s60	33145	25.1	M	PCHO	Post	00:44:52.800000	2692.79		1044	932
s66	30387	32.6	F	PCHO	Post	00:50:49.500000	3049.53		1103	894
s40	33144	25.1	M	LCHF	Post	00:41:52.900000	2512.92		1186	1052
s41	30879	31.3	M	LCHF	Post	00:42:58.800000	2578.76		1150	1007
s42	31227	30.3	M	LCHF	Post	00:42:36.500000	2556.55		1145	1022
s43	31189	30.4	M	LCHF	Post	00:46:20.800000	2780.82		1117	876
s54	30647	31.9	M	LCHF	Post	00:46:31.600000	2791.58		1070	869
s56	31079	30.7	F	LCHF	Post	00:45:52.600000	2752.62		1134	1057
s58	31457	29.7	M	LCHF	Post	00:46:34.500000	2794.53		1060	867
s67	31457	29.7	M	LCHF	Post	00:41:54.700000	2514.7		1160	1059
s45	33086	25.3	M	HCHO	Post20K	01:21:00	4860	193.102	1189	1169
s49	33242	24.8	M	HCHO	Post20K	01:22:09	4929	195.68	1145	1145
s50	31135	30.6	M	HCHO	Post20K	01:21:16	4876	183.41	1144	1164
s62	35691	18.1	M	HCHO	Post20K	01:27:27	5247	189.584	962	1035
s64	31976	28.3	F	HCHO	Post20K	01:32:23	5543	198.217	1089	1096
s65	33184	25	F	HCHO	Post20K	01:35:47	5747	192.791	1072	1038
s48	34887	20.3	M	PCHO	Post20K	01:22:15	4935	177.687	1168	1143
s52	33525	24	F	PCHO	Post20K	01:29:58	5398	193.236	1145	1138
s59	33214	24.9	M	PCHO	Post20K	01:24:32	5072	187.541	1053	1095
s60	33145	25.1	M	PCHO	Post20K	01:27:24	5244	198.648	1044	1036
s66	30387	32.6	F	PCHO	Post20K	01:33:39	5619	191.779	1103	1075
s40	33144	25.1	M	LCHF	Post20K	01:21:22	4882	200.058	1186	1162
s41	30879	31.3	M	LCHF	Post20K	01:21:12	4872	194.948	1150	1165
s42	31227	30.3	M	LCHF	Post20K	01:21:27	4887	194.141	1145	1160
s43	31189	30.4	M	LCHF	Post20K	01:25:01	5101	190.072	1117	1085
s54	30647	31.9	M	LCHF	Post20K	01:27:04	5224	199.71	1070	1043
s56	31079	30.7	F	LCHF	Post20K	01:30:55	5455	195.828	1134	1121
s58	31457	29.7	M	LCHF	Post20K	01:26:06	5166	201.79	1060	1062
s67	31457	29.7	M	LCHF	Post20K	01:21:56	4916	199.513	1160	1149
